# Supplementary material for: Comprehensive circRNA-microRNA-mRNA network analysis revealed the novel regulatory mechanism of Trichosporon asahii infection
Source: Mil Med Res. 2021 Mar 9;8:19. doi: 10.1186/s40779-021-00311-w (PMC7941914; doi:10.1186/s40779-021-00311-w)
Supplement: Supplementary file 1 — Additional file 1: Table S1. Primers used to assess select circRNAs, mRNAs and miRNAs by RT-qPCR. Table S2. Differentially expressed circRNAs. Table S3. Differentially expressed mRNAs. Table S4. Differentially expressed miRNAs. Table S5. The circRNA-miRNA-mRNA regulatory network. [file 40779_2021_311_MOESM1_ESM.zip]

Archive with 5 entries (5 files):
- Additional file 1-Table S1.xlsx
- Additional file 1-Table S2.xlsx
- Additional file 1-Table S3.xlsx
- Additional file 1-Table S4.xlsx
- Additional file 1-Table S5.xlsx
