# Supplementary material for: Comprehensive circRNA-microRNA-mRNA network analysis revealed the novel regulatory mechanism of Trichosporon asahii infection
Source: Mil Med Res. 2021 Mar 9;8:19. doi: 10.1186/s40779-021-00311-w (PMC7941914; doi:10.1186/s40779-021-00311-w)
Supplement: Supplementary file 1 — Additional file 1: Table S1. Primers used to assess select circRNAs, mRNAs and miRNAs by RT-qPCR. Table S2. Differentially expressed circRNAs. Table S3. Differentially expressed mRNAs. Table S4. Differentially expressed miRNAs. Table S5. The circRNA-miRNA-mRNA regulatory network. [file 40779_2021_311_MOESM1_ESM.zip › Additional file 1-Table S1.xlsx]

## Sheet: Table S1
Table S1. Primers used for select circRNAs, mRNAs and miRNAs by RT-qPCR
Gene	Primer sequence (5'-3')
hsa_circ_0077736	Forward: TGAATTACGGGCTCAACATGC
	Reverse: TGTGCCACTTGAAGTTGAATGA
hsa_circ_0065336	Forward: CAAGTGTGGTTCCAAGGACA
	Reverse: CGCTTCTCAGGAGCCTTTG
hsa_circ_0108123	Forward: TGAGCGATATCACAGAACACA
	Reverse: TGTCAGTAAGGATAACTACAGTGGT
hsa_circ_0029624	Forward: ATGAATGTGGCAGGAGACGT
	Reverse: CTGAACTTGTGTCCATGCCA
NECTIN2	Forward: CTGCAAAGTGGAGCATGAG
	Reverse: GACACTTCAGGAGGGTAGC
MAPK14	Forward: CCCGAGCGTTACCAGAACC
	Reverse: TCGCATGAATGATGGACTGAAAT
CCL1	Forward: CTCATTTGCGGAGCAAGAGAT
	Reverse: GCCTCTGAACCCATCCAACTG
CCL2	Forward: CAGCCAGATGCAATCAATGCC
	Reverse: TGGAATCCTGAACCCACTTCT
PTPN1	Forward: TCCCTTTGACCATAGTCGGAT
	Reverse: GTGACCGCATGTGTTAGGCA
β-actin	Forward: CATGTACGTTGCTATCCAGGC
	Reverse: CTCCTTAATGTCACGCACGAT
hsa-miR-4792	Forward: TCGGCAGGCGGTGAGCGCTC
	Reverse: GTGCAGGGTCCGAGGT
	RT: GTCGTATCCAGTGCAGGGTCCGAGGTATTCGCACTGGATACGACGCCAGC
hsa-miR-193b-3p	Forward: TCGGCAGGAACTGGCCCTCAAAGT
	Reverse: GTGCAGGGTCCGAGGT
	RT: GTCGTATCCAGTGCAGGGTCCGAGGTATTCGCACTGGATACGACAGCGGG
hsa-miR-23b-3p	Forward: GCGGGCATCACATTGCCAGGG
	Reverse: GTGCAGGGTCCGAGGT
	RT: GTCGTATCCAGTGCAGGGTCCGAGGTATTCGCACTGGATACGACGGTAAT
hsa-miR-133a-3p	Forward: GCGGGCTTTGGTCCCCTTCAAC
	Reverse: GTGCAGGGTCCGAGGT
	RT: GTCGTATCCAGTGCAGGGTCCGAGGTATTCGCACTGGATACGACCAGCTG
hsa-miR-505-3p	Forward: TCGGCAGGCGTCAACACTTGCTGG
	Reverse: GTGCAGGGTCCGAGGT
	RT: GTCGTATCCAGTGCAGGGTCCGAGGTATTCGCACTGGATACGACAGGAAA
U6	Forward: CTCGCTTCGGCAGCACA
	Reverse: AACGCTTCACGAATTTGCGT
	RT: CTCGCTTCGGCAGCACA
