# Supplementary material for: Comprehensive circRNA-microRNA-mRNA network analysis revealed the novel regulatory mechanism of Trichosporon asahii infection
Source: Mil Med Res. 2021 Mar 9;8:19. doi: 10.1186/s40779-021-00311-w (PMC7941914; doi:10.1186/s40779-021-00311-w)
Supplement: Supplementary file 1 — Additional file 1: Table S1. Primers used to assess select circRNAs, mRNAs and miRNAs by RT-qPCR. Table S2. Differentially expressed circRNAs. Table S3. Differentially expressed mRNAs. Table S4. Differentially expressed miRNAs. Table S5. The circRNA-miRNA-mRNA regulatory network. [file 40779_2021_311_MOESM1_ESM.zip › Additional file 1-Table S2.xlsx]

## Sheet: infection12h_vs_control.circRNA
Table S2: Differentially expressed circRNAs
circRNA id	circRNA position	host Gene	MeanRPKM (control)	MeanRPKM (infection12h)	log2FoldChange	pValue	qValue	result	circBase id
circRNA03042	5:66202825|66208992:+	LINC02065	5.62326	18.6276	1.72796	0.00850583	0.876836	up
circRNA03331	6:118511298|118566316:-	CEP85L	30.9395	79.3125	1.3581	0.041355	0.876836	up	hsa_circ_0077736
circRNA02734	3:189000774|189004760:+	TPRG1	194.856	482.723	1.30879	0.0115553	0.876836	up
circRNA02569	3:47867246|47872100:-	MAP4	92.9874	212.539	1.19262	0.0110469	0.876836	up	hsa_circ_0065336
circRNA00299	1:155674685|155679512:-	YY1AP1	51.0063	112.642	1.143	0.0345768	0.876836	up
circRNA02292	20:35858302|35871829:+	PHF20	55.2298	121.969	1.143	0.0128598	0.876836	up	hsa_circ_0003322
circRNA03403	6:163455279|163478896:+	QKI	531.528	1134.68	1.09407	0.0232089	0.876836	up	hsa_circ_0005328
circRNA02183	2:199348701|199381820:-	SATB2	48.943	100.057	1.03164	0.0031583	0.876836	up	hsa_circ_0057690
circRNA03603	7:158773341|158799072:-	ESYT2	294.894	576.825	0.967935	0.037763	0.876836	up	hsa_circ_0083220
circRNA02666	3:143985543|143989837:+	DIPK2A	74.5126	141.286	0.923065	0.0220799	0.876836	up
circRNA08335	X:3817545|3829392:-	LOC389906	27.2725	51.2499	0.910104	0.038695	0.876836	up	hsa_circ_0140253
circRNA07782	3:152445282|152447773:+	MBNL1	196.643	362.724	0.883297	0.0107851	0.876836	up	hsa_circ_0007630
circRNA06921	10:12230948|12238485:+	CDC123	232.142	416.037	0.841703	0.0163954	0.876836	up
circRNA01833	19:4405912|4409759:+	CHAF1A	81.0802	142.498	0.813518	0.0221016	0.876836	up	hsa_circ_0000876
circRNA01124	14:31127785|31133675:-	HECTD1	131.618	229.224	0.800395	0.0383446	0.876836	up	hsa_circ_0002301
circRNA00683	11:14859043|14861366:+	PDE3B	189.532	309.585	0.707897	0.0115553	0.876836	up	hsa_circ_0000278
circRNA02201	2:210104104|210154611:-	KANSL1L	64.3857	104.319	0.696194	0.0305853	0.876836	up
circRNA00561	10:67954595|68014186:-	HERC4	26.3954	40.3188	0.611163	0.0488294	0.876836	up	hsa_circ_0018478
circRNA02960	4:186663299|186709845:-	FAT1	86.0452	130.025	0.595624	0.00930127	0.876836	up	hsa_circ_0071616
circRNA07948	5:134674615|134676125:+	SEC24A	366.961	241.952	-0.600904	0.0017806	0.876836	down	hsa_circ_0004345
circRNA03903	9:74996447|75017448:-	CARNMT1	68.142	44.1511	-0.626095	0.000913468	0.876836	down
circRNA07008	11:47358844|47360040:-	SPI1	322.277	207.426	-0.635705	0.0246093	0.876836	down	hsa_circ_0000302
circRNA00845	12:29633147|29660885:-	TMTC1	363.424	232.786	-0.64265	0.0416825	0.876836	down	hsa_circ_0025763
circRNA04025	MT:8984|9189:-	MT-ATP6	6819	4324.12	-0.657155	9.68508e-14	9.8875e-10	down
circRNA08286	9:19286769|19305527:+	DENND4C	65.4674	41.3912	-0.661454	0.0194867	0.876836	down	hsa_circ_0005684
circRNA02146	2:168691034|168717978:+	CERS6	529.526	324.815	-0.705084	0.0468774	0.876836	down	hsa_circ_0007024
circRNA03078	5:87331348|87338091:+	RASA1	226.89	138.49	-0.712209	0.041394	0.876836	down	hsa_circ_0007507
circRNA06953	10:79201584|79216274:+	ZMIZ1	455.855	278.018	-0.713399	0.0122599	0.876836	down	hsa_circ_0003605
circRNA00778	11:106978619|106986131:-	GUCY1A2	3003.03	1828.71	-0.715591	0.0107823	0.876836	down	hsa_circ_0008602
circRNA04332	11:74810184|74817714:+	RNF169	1080.3	627.186	-0.784463	0.0299528	0.876836	down	hsa_circ_0003206
circRNA08041	6:117519816|117545597:+	DCBLD1	42.2283	24.5037	-0.78521	0.0181583	0.876836	down	hsa_circ_0077717
circRNA08210	8:72052539|72062365:+	TRPA1	21.4051	11.537	-0.891686	0.0477312	0.876836	down
circRNA08251	8:131940499|131959663:+	EFR3A	101.037	54.0372	-0.90286	0.0470905	0.876836	down	hsa_circ_0006522
circRNA08130	7:83134250|83156392:-	PCLO	30.4916	16.1828	-0.913949	0.04774	0.876836	down	hsa_circ_0080942
circRNA07962	5:143295460|143314168:-	NR3C1	152.604	80.8211	-0.916989	0.0271932	0.876836	down	hsa_circ_0002739
circRNA08152	7:131375424|131429145:+	MKLN1	144.428	76.1311	-0.92379	0.00954823	0.876836	down
circRNA00844	12:29556857|29633336:-	TMTC1	45.5972	23.3042	-0.968356	0.0317029	0.876836	down	hsa_circ_0025759
circRNA07398	17:62029541|62063301:-	MED13	37.3725	18.2695	-1.03254	0.0375768	0.876836	down	hsa_circ_0107375
circRNA06926	10:26492327|26513660:+	APBB1IP	58.0986	28.1264	-1.04658	0.0349546	0.876836	down
circRNA02748	3:196321304|196322714:-	TM4SF19-AS1,TM4SF19-TCTEX1D2,TM4SF19	61.4534	28.2673	-1.12036	0.00393511	0.876836	down
circRNA07461	19:16679984|16682508:+	TMEM38A	145.731	62.8372	-1.21361	0.0224038	0.876836	down	hsa_circ_0000906
circRNA07834	4:39733359|39755739:+	UBE2K	485.357	209.28	-1.21361	0.0224038	0.876836	down
circRNA00158	1:47287551|47300152:-	STIL	128.778	49.3628	-1.38339	0.00235612	0.876836	down	hsa_circ_0004280
circRNA02097	2:101281859|101295181:-	RNF149	59.0011	21.3289	-1.46793	0.0319187	0.876836	down	hsa_circ_0055904
circRNA01750	18:25322008|25345347:-	ZNF521	185.676	56.9381	-1.70532	0.0107789	0.876836	down	hsa_circ_0108123
circRNA07136	13:19993063|19993919:+	ZMYM2	160.389	38.4209	-2.06161	0.0181583	0.876836	down	hsa_circ_0029624
