# Supplementary material for: Comprehensive circRNA-microRNA-mRNA network analysis revealed the novel regulatory mechanism of Trichosporon asahii infection
Source: Mil Med Res. 2021 Mar 9;8:19. doi: 10.1186/s40779-021-00311-w (PMC7941914; doi:10.1186/s40779-021-00311-w)
Supplement: Supplementary file 1 — Additional file 1: Table S1. Primers used to assess select circRNAs, mRNAs and miRNAs by RT-qPCR. Table S2. Differentially expressed circRNAs. Table S3. Differentially expressed mRNAs. Table S4. Differentially expressed miRNAs. Table S5. The circRNA-miRNA-mRNA regulatory network. [file 40779_2021_311_MOESM1_ESM.zip › Additional file 1-Table S3.xlsx]

## Sheet: infection12h_vs_control.mRNA_DE
Taable S3: Differentially expressed mRNAs
mRNA id	MeanTPM (control)	MeanTPM (infection12h)	log2FoldChange	pValue	qValue	result	GeneName
ENST00000266027	0.0001	107.063	20.03	1.97237e-34	9.54373e-31	up	GNAI2
ENST00000570200	0.0001	33.7733	18.3655	1.58002e-27	3.27656e-24	up	ATXN2L
ENST00000397152	0.0001	22.3	17.7667	6.20676e-23	9.00984e-20	up	MANBAL
ENST00000574897	0.0001	19.1533	17.5472	0.000212076	0.00835422	up	NPLOC4
ENST00000510316	0.0001	14.9767	17.1924	0.000129606	0.00558828	up	ENC1
ENST00000382518	0.0001	12.6767	16.9518	1.70059e-09	3.14999e-07	up	CD9
ENST00000482010	0.0001	9.64667	16.5577	3.6694e-19	3.29478e-16	up	PPP2R2D
ENST00000393955	0.0001	8.28667	16.3385	3.78346e-06	0.000290078	up	PC
ENST00000367570	0.0001	8.13	16.311	0.000111998	0.0050024	up	CACNA1E
ENST00000409766	0.0001	8	16.2877	5.24092e-16	3.12649e-13	up	USP39
ENST00000489702	0.0001	7.46333	16.1875	2.07651e-12	7.14854e-10	up	IRF5
ENST00000428386	0.0001	6.83333	16.0603	0.000189611	0.00764564	up	SLC4A7
ENST00000356147	0.0001	6.4	15.9658	8.64662e-16	4.98738e-13	up	PTPRA
ENST00000361972	0.0001	5.92667	15.8549	4.83076e-07	4.82506e-05	up	SFMBT2
ENST00000472118	0.0001	5.59	15.7706	1.73835e-11	5.09783e-09	up	PPP2R5D
ENST00000289656	0.0001	5.48	15.7419	2.46041e-18	2.00275e-15	up	OBSL1
ENST00000378017	0.0001	5.19333	15.6644	1.30102e-07	1.50546e-05	up	MTSS1
ENST00000564866	0.0001	5.18667	15.6625	1.04383e-07	1.24882e-05	up	PECAM1
ENST00000377982	0.01	36.5067	11.8339	7.11828e-15	3.56311e-12	up	ACTR2
ENST00000640289	0.01	29.0133	11.5025	4.37286e-07	4.42827e-05	up	GTF3A
ENST00000558341	0.01	17.96	10.8106	9.68753e-08	1.17515e-05	up	PSMA4
ENST00000611883	0.00333333	5.51333	10.6917	2.73007e-05	0.00156641	up	PCGF2
ENST00000594545	0.0166667	22.94	10.4267	4.20697e-16	2.54455e-13	up	TECR
ENST00000429769	0.116667	105.087	9.81497	3.91312e-09	6.70908e-07	up	EEF1B2
ENST00000536222	0.0266667	17.6	9.36632	1.80327e-06	0.000151456	up	NFE2L1
ENST00000368262	0.166667	79.3	8.89421	2.10116e-08	2.96604e-06	up	CCT3
ENST00000494339	0.02	8.21667	8.68241	0.000211436	0.00833656	up	KPNA1
ENST00000397556	0.0366667	14.6067	8.63794	9.35966e-31	2.54749e-27	up	UQCC1
ENST00000598972	0.04	12.72	8.31288	7.71246e-05	0.00368678	up	DDX49
ENST00000023939	0.0433333	10.95	7.98124	2.18888e-05	0.00130311	up	RTFDC1
ENST00000430270	0.0433333	9.91667	7.83823	1.164e-08	1.72711e-06	up	BUD23
ENST00000502702	1.66333	296.957	7.48003	6.28975e-21	7.30424e-18	up	WDR1
ENST00000339438	0.106667	19.0233	7.47852	5.18987e-05	0.00266052	up	CSDE1
ENST00000528895	0.0466667	8.23333	7.46294	1.63552e-20	1.75863e-17	up	TM9SF1
ENST00000526290	0.04	6.17667	7.27068	0.000168581	0.00692915	up	TSTA3
ENST00000374501	0.273333	41.21	7.23619	4.07785e-34	1.77584e-30	up	LYPLA2
ENST00000355842	0.25	35.76	7.16027	6.20742e-25	1.06009e-21	up	ADD1
ENST00000547967	0.05	6.42667	7.006	1.75028e-05	0.00107659	up	RNF41
ENST00000427487	0.133333	17.0667	7	7.99508e-07	7.50374e-05	up	HDLBP
ENST00000428600	0.05	5.51333	6.78485	9.36527e-06	0.000630848	up	CNR1
ENST00000574951	0.08	8.71	6.76653	5.40316e-16	3.20135e-13	up	CAMTA2
ENST00000440863	0.06	5.07333	6.40183	2.68084e-06	0.000214411	up	ULK3
ENST00000474024	0.0933333	7.14667	6.25873	6.66796e-05	0.00327373	up	DSTN
ENST00000398527	0.08	5.17667	6.01588	4.44932e-12	1.45685e-09	up	MSL3
ENST00000399916	0.0866667	5.42	5.96667	1.20118e-11	3.60754e-09	up	RUNX3
ENST00000435347	1.62	94.0667	5.85962	1.67261e-14	7.87457e-12	up	LASP1
ENST00000468090	0.553333	31.1467	5.81479	0.000120071	0.00527372	up	PDXK
ENST00000633485	0.433333	22.6667	5.70895	4.17348e-67	9.08744e-63	up	IQGAP1
ENST00000359415	0.126667	5.83667	5.52604	1.14697e-37	6.24362e-34	up	ARCN1
ENST00000406870	0.343333	15.1133	5.46007	3.56478e-45	3.10481e-41	up	BCL6
ENST00000391932	1.09333	47.3033	5.43514	4.01151e-05	0.00214481	up	SNRPD2
ENST00000487990	0.523333	20.68	5.30436	8.34281e-05	0.0039577	up	RCAN1
ENST00000342320	0.223333	7.83667	5.13297	8.28611e-09	1.27508e-06	up	RBPJ
ENST00000442664	0.243333	8.28667	5.08979	0.00011909	0.00525183	up	IMMT
ENST00000511600	0.79	24.24	4.93939	6.47139e-06	0.000459363	up	RNF4
ENST00000248437	1.13	34.2233	4.92059	4.05379e-05	0.00216344	up	TUBA4A
ENST00000354785	0.403333	11.1767	4.79237	9.67459e-15	4.76061e-12	up	FN1
ENST00000588734	0.326667	8.72	4.73844	2.65225e-18	2.11929e-15	up	TK1
ENST00000323926	0.513333	12.4633	4.60165	1.92166e-18	1.60934e-15	up	FN1
ENST00000453448	0.723333	17.51	4.59737	1.89555e-15	1.05157e-12	up	KCMF1
ENST00000621333	0.516667	12.0033	4.53806	4.5915e-40	2.85647e-36	up	BCL6
ENST00000399959	0.493333	11.2433	4.51036	6.41206e-09	1.01725e-06	up	DDX3X
ENST00000435907	0.723333	16.42	4.50465	1.60346e-05	0.00099826	up	CHST15
ENST00000591581	1.55	34.2767	4.46689	9.8252e-28	2.08718e-24	up	NECTIN2
ENST00000397274	1.34	29.2033	4.44583	9.17178e-58	1.33139e-53	up	MYO9B
ENST00000392859	0.32	5.88333	4.20049	3.74572e-14	1.69037e-11	up	ARCN1
ENST00000357008	1.53667	26.0867	4.08544	1.69416e-16	1.07705e-13	up	CHD4
ENST00000432309	0.773333	12.79	4.04778	1.40133e-05	0.00089219	up	MDH1
ENST00000519914	3.55667	57.4333	4.01329	2.6685e-19	2.49913e-16	up	SDC2
ENST00000425118	4.11	60.7233	3.88504	1.07356e-10	2.61429e-08	up	AUP1
ENST00000229794	1.33	18.8167	3.82251	8.88506e-05	0.00416392	up	MAPK14
ENST00000519815	0.466667	5.13333	3.45943	4.30517e-06	0.000322691	up	TRPS1
ENST00000565500	0.703333	7.48333	3.4114	1.3067e-11	3.8976e-09	up	ZNF106
ENST00000540022	3.22333	34.0833	3.40244	7.7188e-06	0.000532292	up	TNFRSF1A
ENST00000566423	1.20333	12.44	3.36988	1.33886e-06	0.000116962	up	ARPP19
ENST00000357867	0.876667	8.8	3.3274	1.98784e-10	4.48537e-08	up	FN1
ENST00000375310	0.98	9.16667	3.22554	5.77583e-14	2.52793e-11	up	CDC16
ENST00000586904	1.08667	9.68	3.1551	8.27727e-09	1.27508e-06	up	NCLN
ENST00000281455	2.09	17.24	3.04418	1.38783e-10	3.22943e-08	up	ACSL1
ENST00000466143	1.19333	9.83	3.04219	4.63074e-07	4.6488e-05	up	ARHGEF7
ENST00000594250	0.973333	7.58333	2.96183	1.43491e-17	1.07738e-14	up	CD22
ENST00000269221	1.10667	8.54667	2.94914	3.43747e-05	0.00188535	up	C18orf8
ENST00000336916	1.74	12.9067	2.89096	1.40863e-19	1.3632e-16	up	FN1
ENST00000478768	0.72	5.32667	2.88716	1.11676e-08	1.66568e-06	up	SNAP47
ENST00000374542	1.85	13.4367	2.86058	7.81212e-07	7.36377e-05	up	DAXX
ENST00000371740	0.97	7.02667	2.85678	5.05521e-08	6.53255e-06	up	SLC29A1
ENST00000368738	0.72	5.00667	2.79778	2.42862e-06	0.000196768	up	S100A9
ENST00000372224	1.14667	7.04333	2.61881	1.14384e-31	3.32082e-28	up	KIF2C
ENST00000379270	9.89333	58.58	2.56588	3.10118e-42	2.25086e-38	up	SAT1
ENST00000303400	2.01667	11.9333	2.56495	1.94425e-08	2.75347e-06	up	MAEA
ENST00000262803	2.94667	17.4033	2.56221	5.6612e-14	2.49027e-11	up	UPF1
ENST00000405333	8.88667	51.8967	2.54593	0.000261939	0.0099451	up	ODC1
ENST00000614272	4.28	24.83	2.5364	9.35683e-05	0.00433025	up	HIST2H4A
ENST00000444619	2.45667	14.0667	2.51751	5.24756e-05	0.00268428	up	ATG7
ENST00000424300	1.70333	9.74667	2.51655	1.25388e-14	6.00052e-12	up	QRICH1
ENST00000336418	2.66667	14.8267	2.47508	2.18502e-32	7.31958e-29	up	AP3S2
ENST00000275517	1.05	5.51	2.39166	9.4179e-11	2.35035e-08	up	CDCA5
ENST00000323274	1.45	7.30667	2.33316	5.56119e-06	0.000404237	up	TYMS
ENST00000302536	1.96667	9.72667	2.30619	3.26113e-40	2.18488e-36	up	VAT1L
ENST00000377733	7.11	34.64	2.28452	3.11732e-10	6.65464e-08	up	HIST1H2BI
ENST00000302014	11.41	54.87	2.26572	2.95829e-05	0.00166877	up	CD14
ENST00000225842	1.83333	8.70333	2.2471	0.000181445	0.00736065	up	CCL1
ENST00000236826	4.15	19.6567	2.24384	8.38618e-25	1.35261e-21	up	MMP8
ENST00000614378	1.84333	8.62	2.22537	1.18176e-08	1.74454e-06	up	HIST1H3G
ENST00000569083	1.55667	7.18667	2.20686	1.01874e-05	0.000680964	up	RPS15A
ENST00000217026	5.23	23.4467	2.1645	1.57509e-30	4.15714e-27	up	MYBL2
ENST00000454791	5.86667	26.17	2.1573	4.58795e-18	3.59997e-15	up	RHBDD2
ENST00000331442	17.99	80.0533	2.15377	3.4828e-21	4.15536e-18	up	HIST1H1B
ENST00000012443	4.2	18.41	2.13203	1.23438e-11	3.69454e-09	up	PPP5C
ENST00000612966	15.2633	66.5267	2.12386	2.47561e-21	3.12491e-18	up	HIST1H3C
ENST00000333151	20.63	88.9167	2.10771	2.69742e-11	7.43473e-09	up	HIST1H2AJ
ENST00000227495	1.42333	5.96	2.06604	1.3368e-06	0.000116899	up	ST3GAL4
ENST00000635956	6.21	25.9667	2.064	3.19984e-08	4.3364e-06	up	KRT10
ENST00000618052	24.14	99.8333	2.0481	2.96592e-22	4.0363e-19	up	HIST1H3F
ENST00000530887	1.42	5.83	2.0376	2.18242e-05	0.00130015	up	PSMC3
ENST00000495013	1.48333	6	2.01612	0.000179284	0.00729339	up	MED4
ENST00000235628	2.22667	8.76	1.97605	6.13117e-12	1.94184e-09	up	NT5C1A
ENST00000263382	2.85667	11.1933	1.97024	1.37184e-18	1.1714e-15	up	ASF1B
ENST00000345519	50.5133	197.397	1.96636	5.62097e-10	1.15465e-07	up	CLTA
ENST00000621411	29.1533	113.223	1.95744	1.6889e-22	2.37255e-19	up	HIST1H3B
ENST00000619466	3.52	13.3867	1.92715	1.94392e-20	2.02764e-17	up	HIST1H2BH
ENST00000358739	9.44	35.63	1.91623	4.81217e-09	7.93798e-07	up	HIST1H2AI
ENST00000428849	2.08333	7.75667	1.89654	2.21376e-15	1.21265e-12	up	KIFC1
ENST00000260227	4.43667	16.3733	1.8838	1.81979e-11	5.31873e-09	up	MMP7
ENST00000307365	10.11	37.2	1.87952	8.46132e-26	1.53532e-22	up	DDIT4
ENST00000454402	2.47333	9.06333	1.87359	2.69081e-06	0.00021501	up	RFC5
ENST00000299855	19.7033	71.8067	1.86568	1.52637e-25	2.71311e-22	up	MMP3
ENST00000302005	7.61	27.53	1.85504	3.03361e-17	2.18362e-14	up	HSPB3
ENST00000297239	4.05667	14.56	1.84364	1.78976e-06	0.000150611	up	SYTL3
ENST00000615868	6.59667	23.6467	1.84183	2.17113e-08	3.05491e-06	up	HIST1H2AB
ENST00000370818	2.89333	10.3	1.83184	0.000213913	0.00841516	up	GPC3
ENST00000296129	3.91333	13.9033	1.82896	6.67892e-22	8.81385e-19	up	CDCP1
ENST00000206513	1.71	6.03	1.81816	2.53004e-06	0.000204036	up	CEBPE
ENST00000225831	2.62	9.15667	1.80526	3.63475e-06	0.000279908	up	CCL2
ENST00000509462	1.65667	5.78333	1.80362	3.03745e-06	0.000238336	up	TAF9
ENST00000326974	22.48	78.2167	1.79883	4.03038e-06	0.000304982	up	KLHDC3
ENST00000607003	9.78333	33.8133	1.78919	7.28229e-30	1.76185e-26	up	SAP18
ENST00000366905	4.84	16.6967	1.78648	1.32136e-11	3.92787e-09	up	AGPAT4
ENST00000377401	6.7	23.1	1.78566	5.11109e-06	0.00037598	up	HIST1H2BL
ENST00000379803	1.98667	6.81667	1.77872	9.40137e-07	8.64658e-05	up	SIN3B
ENST00000613854	6.18333	21.1167	1.77193	1.73216e-05	0.00106694	up	HIST1H3A
ENST00000372462	6.62333	22.56	1.76814	1.04532e-05	0.000695523	up	CDC20
ENST00000621112	8.86	29.9667	1.75798	1.08476e-08	1.62892e-06	up	HIST1H2BM
ENST00000279441	11.3933	38.3367	1.75054	3.30716e-19	3.00045e-16	up	MMP10
ENST00000260356	22	73.6533	1.74325	4.5403e-33	1.64769e-29	up	THBS1
ENST00000618305	20.9633	69.54	1.72997	9.01377e-11	2.25595e-08	up	HIST1H4L
ENST00000262105	3.26667	10.7467	1.718	9.91962e-10	1.92421e-07	up	MCM4
ENST00000356476	31.2433	102.583	1.71518	2.00573e-10	4.51402e-08	up	HIST1H3D
ENST00000616365	7.42333	23.97	1.69109	6.29775e-08	7.96103e-06	up	HIST1H3I
ENST00000343380	3.65667	11.69	1.67667	2.6927e-09	4.77649e-07	up	E2F1
ENST00000301019	2.59667	8.28667	1.67413	5.93157e-13	2.27587e-10	up	CDT1
ENST00000244534	23.7667	74.7667	1.65346	3.39708e-13	1.35103e-10	up	HIST1H1D
ENST00000320717	2.70333	8.41	1.63737	2.0695e-11	5.98829e-09	up	GLS
ENST00000301280	1.79	5.53667	1.62906	2.55467e-11	7.13153e-09	up	CHAF1A
ENST00000368324	5.32667	16.4433	1.6262	2.82755e-26	5.4727e-23	up	SYT11
ENST00000398514	3.74333	11.4767	1.61631	1.01686e-14	4.97559e-12	up	DPYSL3
ENST00000359193	3.81333	11.62	1.60749	1.67354e-05	0.0010367	up	HIST1H2AG
ENST00000367815	6.34333	19.23	1.60005	5.25757e-12	1.68974e-09	up	ATP1B1
ENST00000256383	3.59	10.8433	1.59475	5.38123e-07	5.30792e-05	up	EIF2S1
ENST00000300738	2.38	7.13333	1.58361	2.52059e-05	0.0014665	up	RRM1
ENST00000359303	7.32667	21.88	1.57838	1.09719e-06	9.92498e-05	up	HIST1H3J
ENST00000321437	2.71	8.07333	1.57487	3.43043e-06	0.000265818	up	RAB8B
ENST00000376959	1.73	5.12333	1.56631	5.32296e-05	0.00270961	up	KCNC3
ENST00000216117	366.337	1075.44	1.55369	2.10883e-19	1.99644e-16	up	HMOX1
ENST00000484445	2.37333	6.96333	1.55286	1.55087e-05	0.00097107	up	ZFP69B
ENST00000403683	12.7633	37.15	1.54136	1.29121e-08	1.89009e-06	up	HIST2H3A
ENST00000453089	3.94333	11.4633	1.53954	2.08675e-05	0.00124999	up	ZC3H12C
ENST00000538183	2.38333	6.92	1.53779	2.2163e-11	6.37072e-09	up	SOD2
ENST00000615353	2.80667	8.14	1.53617	6.19056e-07	6.00422e-05	up	HIST1H4I
ENST00000310955	35.7167	102.79	1.52503	7.22602e-13	2.73637e-10	up	CDC20
ENST00000529548	28.7667	82.71	1.52366	2.30585e-05	0.00136065	up	FTH1
ENST00000615966	8.66333	24.8467	1.52006	1.32458e-08	1.93569e-06	up	HIST1H2BB
ENST00000373433	4.87	13.9167	1.51482	8.65259e-05	0.00408463	up	RPRD1B
ENST00000616182	19.2233	54.72	1.50921	8.24835e-07	7.70823e-05	up	HIST1H2BO
ENST00000618612	3.73667	10.6233	1.50741	3.3731e-05	0.00185355	up	FKBP1A
ENST00000379143	4.31667	12.22	1.50125	2.92812e-07	3.09128e-05	up	PCNA
ENST00000369158	13.08	36.6733	1.48737	1.73266e-09	3.19724e-07	up	HIST2H3C
ENST00000373290	1.81333	5.06	1.48049	1.25402e-06	0.00011066	up	TSPAN15
ENST00000440097	1.83	5.09	1.47582	1.13782e-07	1.34831e-05	up	LIMD1
ENST00000315274	244.44	675.47	1.46641	3.5545e-26	6.72944e-23	up	MMP1
ENST00000252487	3.49667	9.56667	1.45204	0.000116425	0.00516308	up	TOMM40
ENST00000508331	2.06333	5.58	1.43529	2.76879e-05	0.00158237	up	ENC1
ENST00000308987	17.8	47.9667	1.43015	7.95177e-06	0.000545765	up	CKS1B
ENST00000621751	2.87333	7.71667	1.42525	2.33969e-07	2.53143e-05	up	SLC6A6
ENST00000264433	2.54	6.81667	1.42424	2.36026e-09	4.25615e-07	up	FNIP2
ENST00000615550	2.74	7.31	1.4157	7.07275e-10	1.40965e-07	up	PRIM2
ENST00000331491	10.7467	28.6133	1.4128	3.25641e-05	0.00180078	up	HIST2H3D
ENST00000374479	6.97667	18.52	1.40847	2.43184e-10	5.34863e-08	up	FUCA1
ENST00000324545	2.07	5.46333	1.40015	0.000211951	0.00835306	up	USP9X
ENST00000550697	8.89	23.4133	1.39708	0.000154571	0.00643533	up	MYL6
ENST00000339812	18.1633	47.4733	1.38609	4.27546e-07	4.34009e-05	up	HIST1H2BJ
ENST00000359611	44.8667	117.157	1.38472	4.6628e-06	0.000345925	up	HIST1H2AM
ENST00000255416	10.5667	27.4133	1.37536	3.38298e-07	3.51188e-05	up	MYBPH
ENST00000381989	3.42667	8.86333	1.37104	1.18586e-10	2.82972e-08	up	PARP4
ENST00000615863	95.73	245.477	1.35854	9.04911e-18	6.97478e-15	up	CCL4
ENST00000374012	2.14333	5.44667	1.34552	3.68693e-05	0.00200575	up	PHF20
ENST00000249363	2.44333	6.19667	1.34264	8.62015e-08	1.05745e-05	up	LRRC4
ENST00000237623	10.84	27.4467	1.34027	7.5011e-08	9.33319e-06	up	SPP1
ENST00000242728	2.40667	6.08667	1.33862	1.16688e-07	1.37712e-05	up	BHLHE41
ENST00000367048	3.56	8.96333	1.33216	4.13101e-10	8.58708e-08	up	ACAT2
ENST00000305885	5.12333	12.77	1.3176	6.03851e-05	0.00300192	up	FEN1
ENST00000366923	4.13	10.29	1.31703	3.93191e-08	5.20452e-06	up	EPRS
ENST00000361851	252.103	622.84	1.30485	4.77943e-15	2.47782e-12	up	MT-ATP8
ENST00000264935	2.41667	5.96	1.30229	1.68304e-07	1.88902e-05	up	CEP72
ENST00000398337	8.17667	20.1067	1.29809	7.27065e-05	0.0035259	up	INF2
ENST00000209875	7.62333	18.6733	1.29249	1.29821e-17	9.91841e-15	up	CBX5
ENST00000379400	3.33667	8.16	1.29016	6.33752e-10	1.27755e-07	up	RASSF2
ENST00000392870	2.35333	5.73	1.28383	1.97079e-06	0.000163321	up	GRK5
ENST00000264156	3.02667	7.35	1.28001	8.5355e-05	0.00403592	up	MCM6
ENST00000370435	2.11667	5.14	1.27997	1.21025e-07	1.41489e-05	up	OGFRL1
ENST00000369163	7.46333	18.1	1.2781	8.96748e-09	1.36307e-06	up	HIST1H3H
ENST00000444342	4.84333	11.71	1.27367	2.19933e-06	0.000180033	up	TGOLN2
ENST00000380629	5.65333	13.6667	1.27349	4.37758e-07	4.42827e-05	up	BNIP3L
ENST00000166345	2.48	5.98333	1.27061	8.59803e-06	0.000585964	up	TRIP13
ENST00000502613	2.98	7.18667	1.27001	9.07386e-08	1.10842e-05	up	BMP2K
ENST00000398868	4.21667	10.1633	1.2692	4.39176e-09	7.41296e-07	up	ATL3
ENST00000395119	8.2	19.72	1.26596	6.98723e-05	0.00341125	up	EEF1D
ENST00000243457	2.25333	5.41333	1.26446	2.52715e-05	0.00146934	up	KCNJ2
ENST00000369975	6.31667	15.0533	1.25285	3.12332e-12	1.05032e-09	up	MYO6
ENST00000367001	2.17	5.16	1.24968	0.000202399	0.00804214	up	SLC30A1
ENST00000274031	2.69	6.39	1.24821	7.00887e-07	6.6716e-05	up	SETD7
ENST00000370355	11.8567	28.13	1.24641	1.25681e-10	2.96651e-08	up	SCD
ENST00000360820	2.58333	6.11333	1.24273	3.6551e-08	4.85889e-06	up	SCYL2
ENST00000377777	30.8767	72.9867	1.24112	6.37174e-07	6.13893e-05	up	HIST1H2BD
ENST00000356530	10.99	25.76	1.22894	2.65756e-07	2.83889e-05	up	HIST1H2BF
ENST00000193322	3.11667	7.27	1.22195	0.00021535	0.00845259	up	OSTM1
ENST00000620204	8.21	19.0167	1.21181	4.53541e-08	5.92235e-06	up	TNFAIP3
ENST00000371666	6.55667	15.15	1.20828	5.88659e-11	1.50795e-08	up	IL13RA1
ENST00000342505	4.66	10.7267	1.2028	1.68132e-09	3.13571e-07	up	JAK1
ENST00000222553	4.64	10.6533	1.19911	4.97317e-05	0.00256909	up	NAMPT
ENST00000350997	2.41	5.53	1.19825	1.72014e-06	0.000145456	up	FADS1
ENST00000244537	111.753	256.237	1.19716	4.63829e-07	4.6488e-05	up	HIST1H4F
ENST00000606389	8.03333	18.3833	1.19433	4.48353e-13	1.75113e-10	up	AAK1
ENST00000372728	20.3333	46.4367	1.19142	1.18584e-07	1.39383e-05	up	BEX1
ENST00000351677	4.25667	9.68667	1.18628	1.14324e-10	2.73921e-08	up	PTPN11
ENST00000270139	6.35667	14.27	1.16664	5.37677e-07	5.30792e-05	up	IFNAR1
ENST00000614247	66.88	150.09	1.16618	0.000110778	0.00496062	up	HIST1H4D
ENST00000624873	4.14	9.28333	1.16501	7.6343e-06	0.000527718	up	SRGAP2
ENST00000379731	30.8	68.5867	1.155	5.46815e-11	1.40489e-08	up	B4GALT1
ENST00000222690	2.5	5.54667	1.14969	3.34639e-05	0.00184363	up	H2AFV
ENST00000343677	35.6133	78.9167	1.14791	9.57472e-06	0.000642675	up	HIST1H1C
ENST00000375651	15.6533	34.6267	1.14541	8.10313e-07	7.5888e-05	up	HSPA1A
ENST00000374379	13.48	29.75	1.14207	1.661e-09	3.10447e-07	up	CLIC4
ENST00000397128	2.63	5.79333	1.13933	1.62071e-07	1.83631e-05	up	PRKAA1
ENST00000222120	2.36667	5.21	1.13843	2.79067e-06	0.000221567	up	RAB3D
ENST00000372684	52.25	114.737	1.13482	5.11629e-08	6.59408e-06	up	RIMS3
ENST00000272233	20.41	44.8067	1.13444	4.04963e-05	0.00216254	up	RHOB
ENST00000439174	10.6633	23.3433	1.13035	1.20281e-10	2.85453e-08	up	GNA13
ENST00000375650	39.1533	85.6433	1.12921	4.31713e-09	7.30115e-07	up	HSPA1B
ENST00000312584	14.11	30.8233	1.1273	3.31122e-10	7.05127e-08	up	TNFRSF10D
ENST00000280612	3.38667	7.33667	1.11526	8.27769e-09	1.27508e-06	up	SLC7A11
ENST00000367142	4.69333	10.1433	1.11185	4.9273e-08	6.3862e-06	up	NUCKS1
ENST00000262982	6	12.9633	1.1114	3.90455e-07	4.01031e-05	up	CSE1L
ENST00000427980	6.40667	13.8067	1.10772	1.39045e-10	3.22943e-08	up	ATXN1L
ENST00000261716	2.83333	6.10333	1.1071	1.36656e-05	0.000872607	up	TAOK1
ENST00000311806	2.86667	6.16667	1.10512	2.25291e-05	0.00133209	up	OXSR1
ENST00000267163	6.94	14.8567	1.0981	5.81785e-09	9.31465e-07	up	RB1
ENST00000381086	93.65	200.18	1.09595	4.76321e-05	0.00247975	up	IGFBP3
ENST00000396049	10.94	23.2867	1.08989	0.000217664	0.00850892	up	MOB1A
ENST00000443617	4.63333	9.84	1.08661	1.24898e-08	1.83444e-06	up	HERC1
ENST00000311601	8.07333	16.99	1.07345	2.60086e-07	2.78289e-05	up	SH3PXD2B
ENST00000541790	9.99333	21.0033	1.07158	2.45297e-05	0.00143194	up	HIST1H2BG
ENST00000399598	3.75	7.84333	1.06458	6.37124e-07	6.13893e-05	up	UBXN2B
ENST00000331128	31.5133	65.83	1.06278	2.24613e-05	0.00132901	up	HIST2H2AB
ENST00000297338	7.07	14.69	1.05505	3.95518e-06	0.000300074	up	RAD21
ENST00000361227	139.95	290.327	1.05277	2.89987e-08	3.98375e-06	up	MT-ND3
ENST00000273317	5.64667	11.7	1.05104	3.08936e-06	0.000241973	up	LIMD1
ENST00000231368	2.47	5.11	1.04881	1.26004e-06	0.000111079	up	LNPEP
ENST00000335508	7.29667	15.01	1.04061	9.44873e-05	0.00435888	up	SF3B1
ENST00000372653	12.9733	26.6467	1.03841	0.000241815	0.00930684	up	NFYC
ENST00000304979	45.8567	93.5267	1.02825	6.42339e-06	0.000457112	up	PPIH
ENST00000370708	2.58667	5.23333	1.01664	9.4215e-06	0.000633656	up	ZNF451
ENST00000371429	6.17	12.4367	1.01126	0.000128716	0.00556506	up	NDC1
ENST00000394886	5.90667	11.88	1.00812	2.69936e-06	0.000215496	up	CDC23
ENST00000502346	2.59667	5.2	1.00185	0.000106268	0.00479789	up	TMEM167A
ENST00000328195	15.3067	30.6333	1.00094	5.61452e-06	0.000406829	up	PLPBP
ENST00000592354	38.5	19.2367	-1.001	0.00017696	0.00721567	down	CAPNS1
ENST00000252809	762.33	380.663	-1.0019	1.27583e-24	2.02038e-21	down	GDF15
ENST00000264554	10.9167	5.41333	-1.01194	1.18975e-07	1.39564e-05	down	SHC2
ENST00000242261	11.73	5.81	-1.01359	5.24393e-06	0.00038398	down	TWIST1
ENST00000446879	196.617	97.02	-1.01903	7.7427e-29	1.77465e-25	down	TM4SF19
ENST00000222304	20.5933	10.1133	-1.02592	2.3811e-05	0.00139279	down	HAMP
ENST00000477221	8.50667	4.13667	-1.04013	2.9463e-05	0.00166308	down	FRMD4A
ENST00000602243	5.92667	2.81	-1.07665	9.58945e-08	1.16487e-05	down	SAMD4B
ENST00000624069	36.1667	17.1267	-1.07842	1.63048e-07	1.84428e-05	down	RPL13A
ENST00000425169	17.5067	8.13333	-1.10599	4.22686e-07	4.29576e-05	down	TYMP
ENST00000327773	6.56667	3.04667	-1.10793	1.23038e-15	6.95862e-13	down	GAS6
ENST00000370501	19.5167	8.9	-1.13283	9.49293e-05	0.00436815	down	NTSR1
ENST00000451365	11.2667	5.11667	-1.13878	4.22748e-05	0.0022383	down	RPL10
ENST00000340369	7.83	3.53	-1.14934	5.17764e-08	6.6611e-06	down	XIRP1
ENST00000413135	36.01	16.2133	-1.15122	1.12315e-13	4.79523e-11	down	SLC20A1
ENST00000510644	6.92	3.11333	-1.15231	9.86872e-09	1.48452e-06	down	FGFRL1
ENST00000578944	35.8633	16.0733	-1.15784	8.79979e-05	0.00413393	down	LGALS9
ENST00000263621	58.25	25.5267	-1.19025	7.21909e-22	9.31336e-19	down	ELANE
ENST00000439997	7.05333	3.03667	-1.21582	3.03876e-08	4.1419e-06	down	EIF3L
ENST00000273610	50.07	21.5433	-1.2167	2.82066e-35	1.44512e-31	down	UCN2
ENST00000472505	5.63667	2.36	-1.25606	0.000138769	0.00589291	down	ATP6V0B
ENST00000177694	7.35	3.07333	-1.25794	1.39545e-15	7.79098e-13	down	TBX21
ENST00000422871	7.39667	3.04333	-1.28122	1.93079e-07	2.13732e-05	down	PARVG
ENST00000239938	23.57	9.69	-1.28238	2.42553e-28	5.35019e-25	down	EGR1
ENST00000361757	33.62	13.79	-1.2857	1.24641e-06	0.000110323	down	SBNO2
ENST00000279028	62.5067	25.3233	-1.30354	3.56703e-32	1.15066e-28	down	OCSTAMP
ENST00000366699	6.46333	2.58333	-1.32304	2.17305e-05	0.00129545	down	TRIM11
ENST00000533186	1152.09	453.397	-1.34541	3.88427e-05	0.00208961	down	RPS2
ENST00000257549	6.14333	2.40667	-1.35199	2.75856e-10	5.97667e-08	down	SDS
ENST00000295082	8.47	3.3	-1.3599	3.35888e-21	4.06318e-18	down	KCNF1
ENST00000264028	37.6967	14.5633	-1.3721	8.28645e-18	6.44398e-15	down	ARCN1
ENST00000395748	117.21	44.8467	-1.38602	2.22829e-33	8.8217e-30	down	AREG
ENST00000308508	59.63	22.4767	-1.40761	6.33653e-50	7.88419e-46	down	CSPG4
ENST00000382952	24.9533	9.31667	-1.42135	6.91915e-05	0.0033818	down	CTBP1
ENST00000526586	19.45	7.09	-1.45591	2.74797e-05	0.00157357	down	RPS2
ENST00000562133	14.76	5.34	-1.46678	0.000151064	0.00631649	down	NDUFAB1
ENST00000498603	7.6	2.70667	-1.48948	0.000107393	0.0048314	down	SEC61B
ENST00000310132	44.1467	15.64	-1.49706	4.16516e-09	7.08289e-07	down	MATK
ENST00000450123	7.10667	2.51667	-1.49766	7.3061e-09	1.14863e-06	down	BCL6
ENST00000328957	9.05333	3.20333	-1.49888	9.93635e-32	2.98423e-28	down	GALNT9
ENST00000545652	100.353	35.0433	-1.51788	3.01732e-06	0.000237184	down	GSN
ENST00000392920	12.7633	4.23667	-1.591	2.99285e-06	0.000236112	down	EVL
ENST00000534083	14.11	4.62667	-1.60867	3.25267e-06	0.000253167	down	ST3GAL4
ENST00000216336	16.6967	5.28333	-1.66004	1.90338e-05	0.00115767	down	CTSG
ENST00000608443	44.99	14.0333	-1.68075	1.87059e-05	0.00114332	down	FKBP8
ENST00000565655	14.62	4.41667	-1.72691	2.07635e-10	4.64894e-08	down	NOMO1
ENST00000597130	6.28667	1.88	-1.74156	8.5673e-09	1.31371e-06	down	NR1H2
ENST00000392221	117.28	33.6733	-1.80028	2.07937e-22	2.87471e-19	down	EEF1B2
ENST00000278845	7.99	2.29333	-1.80075	0.000194263	0.00779503	down	EML3
ENST00000590790	11.45	3.24667	-1.81832	4.65777e-14	2.09112e-11	down	MGRN1
ENST00000356613	10.96	3.07	-1.83594	6.60007e-31	1.85434e-27	down	ARC
ENST00000373605	14.7833	4.12	-1.84326	1.18243e-06	0.000105627	down	MANBAL
ENST00000409320	31.42	8.72667	-1.84818	7.9529e-05	0.00379132	down	RPL31
ENST00000313648	99.88	27.15	-1.87924	1.09414e-11	3.33204e-09	down	LGALS9
ENST00000377080	7.77333	2.1	-1.88814	2.00078e-08	2.82892e-06	down	USP11
ENST00000377107	14.8233	3.99333	-1.8922	1.55199e-05	0.000971074	down	USP11
ENST00000598495	73.73	18.3567	-2.00595	5.25472e-05	0.00268428	down	RPS5
ENST00000334482	18.4167	4.41667	-2.05998	3.44042e-13	1.36205e-10	down	PRDX2
ENST00000507272	11.7167	2.79	-2.07023	4.94687e-05	0.00255854	down	MFSD10
ENST00000392585	6.18333	1.45	-2.09233	3.14036e-19	2.90974e-16	down	GPR132
ENST00000249822	5.11	1.18333	-2.11047	4.71874e-17	3.23613e-14	down	ARPP19
ENST00000342679	16.6833	3.75333	-2.15216	4.15896e-09	7.08289e-07	down	MAP2K3
ENST00000375895	5.71	1.27667	-2.16111	4.60635e-06	0.000342028	down	GPANK1
ENST00000557384	11.4867	2.42333	-2.2449	4.21193e-07	4.28559e-05	down	EVL
ENST00000391919	19.5633	4.09	-2.25798	4.30664e-12	1.41546e-09	down	PPP5C
ENST00000432561	9.78	1.99667	-2.29224	0.000173769	0.00709886	down	CHFR
ENST00000570458	7.08667	1.40333	-2.33625	7.9073e-07	7.43739e-05	down	MPDU1
ENST00000593273	7.89667	1.51667	-2.38034	5.65321e-14	2.49027e-11	down	RFXANK
ENST00000570164	5.45	1.04667	-2.38045	0.000123218	0.0053848	down	C16orf58
ENST00000585361	22.71	4.16667	-2.44636	2.26671e-14	1.03363e-11	down	G6PC3
ENST00000395547	8.72667	1.56333	-2.48081	2.73771e-08	3.77887e-06	down	ATXN2L
ENST00000377078	14.95	2.65	-2.49608	3.70333e-16	2.25559e-13	down	USP11
ENST00000239944	14.0633	2.44333	-2.52502	6.7158e-08	8.44049e-06	down	SERP1
ENST00000598188	11.32	1.96333	-2.5275	3.36042e-05	0.00184774	down	BABAM1
ENST00000574139	15.36	2.66	-2.52968	1.19058e-07	1.39564e-05	down	ABR
ENST00000621421	8.45333	1.34333	-2.6537	5.41453e-09	8.79831e-07	down	SAP18
ENST00000291565	31.7367	4.44	-2.83752	3.95665e-05	0.00212069	down	PDXK
ENST00000592123	5.88667	0.803333	-2.87338	2.49776e-05	0.00145517	down	RHBDF2
ENST00000302347	920.683	121.673	-2.91969	0.000181302	0.00735826	down	ITGB2
ENST00000520967	7.13	0.94	-2.92317	0.000137143	0.00584095	down	CXXC5
ENST00000473312	13.9833	1.61667	-3.11261	2.99918e-06	0.000236328	down	AGAP3
ENST00000434770	6.64667	0.71	-3.22674	3.31756e-05	0.00183111	down	MLPH
ENST00000380198	11.0867	1.12333	-3.30297	2.81197e-05	0.00160075	down	NABP2
ENST00000379404	13.63	1.33333	-3.35368	0.000145962	0.00614148	down	SMS
ENST00000544992	6.43667	0.61	-3.39943	3.33859e-34	1.53043e-30	down	CD22
ENST00000372809	117.607	10.3933	-3.50024	1.85272e-14	8.62922e-12	down	MFSD2A
ENST00000342669	63.8333	5.41333	-3.55972	1.0365e-07	1.24261e-05	down	SNRPD2
ENST00000610417	12.9367	1.06667	-3.60028	1.70238e-07	1.90581e-05	down	SAMD4B
ENST00000610402	6.52	0.476667	-3.77382	3.51493e-05	0.00191697	down	AP2B1
ENST00000325147	6.16333	0.44	-3.80814	5.2743e-05	0.00268956	down	BET1L
ENST00000466499	5.96667	0.416667	-3.83996	8.17884e-21	9.37306e-18	down	EIF2S1
ENST00000415817	7.03333	0.49	-3.84335	1.64785e-07	1.85911e-05	down	LZTR1
ENST00000594991	7.18333	0.48	-3.90355	0.00024209	0.00931331	down	SLC1A5
ENST00000309828	28.7533	1.9	-3.91966	0.000212972	0.00838193	down	EIF3F
ENST00000336783	11.4833	0.72	-3.9954	4.77201e-09	7.90167e-07	down	ATXN2L
ENST00000559082	15.3033	0.88	-4.1202	5.66888e-46	5.48603e-42	down	PSMA4
ENST00000360947	13.0933	0.633333	-4.36972	4.61287e-05	0.00241447	down	ZNF219
ENST00000373600	11.6667	0.533333	-4.45121	1.69921e-10	3.90491e-08	down	NEK6
ENST00000526049	15.1633	0.676667	-4.486	0.0001861	0.00753193	down	SELENOS
ENST00000554806	6.19667	0.246667	-4.65086	0.000119738	0.00526584	down	DLST
ENST00000455150	49.0267	1.92667	-4.66939	3.83675e-17	2.71683e-14	down	EEF1B2
ENST00000393860	9.14	0.34	-4.74859	0.000139948	0.00592851	down	RAB5C
ENST00000612035	7.57333	0.273333	-4.7922	1.30049e-07	1.50546e-05	down	AP2B1
ENST00000361140	6.89667	0.233333	-4.88543	6.38172e-05	0.00315274	down	YY1AP1
ENST00000521545	7.78333	0.236667	-5.03946	0.000257861	0.00982454	down	LAPTM4B
ENST00000571428	23.84	0.696667	-5.09677	7.59662e-05	0.00364541	down	ARRB2
ENST00000471231	8.75667	0.246667	-5.14975	5.3489e-05	0.00271698	down	FBXL19
ENST00000586171	30.2667	0.836667	-5.17693	3.86528e-05	0.00208197	down	NACC1
ENST00000457215	22.4867	0.613333	-5.19625	2.53821e-05	0.0014738	down	ITM2C
ENST00000359574	5.02667	0.106667	-5.55842	3.93717e-06	0.000298978	down	LFNG
ENST00000462406	20.7	0.436667	-5.56695	2.54172e-46	2.7672e-42	down	CHST15
ENST00000449428	11.87	0.25	-5.56925	2.91403e-07	3.08013e-05	down	MXRA7
ENST00000536985	6.61667	0.136667	-5.59737	5.84298e-05	0.00291972	down	PFKFB3
ENST00000453507	5.33333	0.1	-5.73697	3.76081e-05	0.00203198	down	MGLL
ENST00000439220	38.4133	0.61	-5.97665	6.95832e-121	6.06049e-116	down	CSK
ENST00000588537	6.69333	0.08	-6.38658	3.84182e-06	0.000294034	down	ZNF581
ENST00000530601	22.9667	0.183333	-6.96893	1.95677e-05	0.00118435	down	CD82
ENST00000374899	18.4433	0.146667	-6.97441	2.43068e-07	2.61688e-05	down	TAP2
ENST00000419510	22.74	0.17	-7.06355	3.65963e-08	4.85889e-06	down	BCL6
ENST00000454659	40.18	0.26	-7.27182	1.93833e-06	0.000160937	down	PRCC
ENST00000359032	38.6133	0.18	-7.74496	5.4744e-05	0.0027705	down	AP2A1
ENST00000379698	6.33333	0.0266667	-7.89178	8.47217e-06	0.000578292	down	SH3KBP1
ENST00000436759	25.54	0.0933333	-8.09615	5.5798e-15	2.84201e-12	down	PLEC
ENST00000505839	7.60667	0.0133333	-9.15608	2.11987e-15	1.16857e-12	down	MAEA
ENST00000462637	6.62333	0.01	-9.37141	2.09579e-09	3.80286e-07	down	PCCB
ENST00000398333	15.84	0.00666667	-11.2143	3.6314e-26	6.72944e-23	down	C15orf38-AP3S2
ENST00000394299	10.5533	0.00333333	-11.6284	1.95554e-20	2.02764e-17	down	GPC3
ENST00000499869	256.283	0.0666667	-11.9085	4.48927e-20	4.60002e-17	down	WDR1
ENST00000523714	16.7967	0.00333333	-12.2989	2.2815e-07	2.48079e-05	down	ANXA6
ENST00000381311	9.39	0.0001	-16.5188	5.75637e-27	1.16596e-23	down	CAMTA2
ENST00000298649	11.6533	0.0001	-16.8304	1.19242e-23	1.76028e-20	down	HK1
ENST00000593926	19.7133	0.0001	-17.5888	0.000134284	0.00575296	down	NR1H2
ENST00000601638	26.1267	0.0001	-17.9952	1.31208e-22	1.87341e-19	down	PTOV1
ENST00000369817	32.0733	0.0001	-18.291	0.000115518	0.00512805	down	RPL10
ENST00000524624	35.7167	0.0001	-18.4462	0.00011436	0.00508445	down	EEF1D
ENST00000610520	139.53	0.0001	-20.4121	2.69865e-15	1.45089e-12	down	EEF1A1

## Sheet: Sheet1
GeneID	GeneName	Locus	result	log2FoldChange	pValue
ENSG00000114353	GNAI2	3[+]50226292-50259355	up	20.03	1.97237e-34
ENSG00000168488	ATXN2L	16[+]28823035-28837237	up	18.3655	1.58002e-27
ENSG00000101363	MANBAL	20[+]37289638-37317260	up	17.7667	6.20676e-23
ENSG00000182446	NPLOC4	17[-]81556887-81648465	up	17.5472	0.000212076
ENSG00000171617	ENC1	5[-]74627406-74641424	up	17.1924	0.000129606
ENSG00000010278	CD9	12[+]6199715-6238271	up	16.9518	1.70059e-09
ENSG00000175470	PPP2R2D	10[+]131900644-131959834	up	16.5577	3.6694e-19
ENSG00000173599	PC	11[-]66848233-66958376	up	16.3385	3.78346e-06
ENSG00000198216	CACNA1E	1[+]181413102-181808084	up	16.311	0.000111998
ENSG00000168883	USP39	2[+]85602856-85649282	up	16.2877	5.24092e-16
ENSG00000128604	IRF5	7[+]128937612-128950035	up	16.1875	2.07651e-12
ENSG00000033867	SLC4A7	3[-]27372721-27484420	up	16.0603	0.000189611
ENSG00000132670	PTPRA	20[+]2864184-3039076	up	15.9658	8.64662e-16
ENSG00000108509	CAMTA2	17[-]4967992-4987652	down	-16.5188	5.75637e-27
ENSG00000156515	HK1	10[+]69269984-69401882	down	-16.8304	1.19242e-23
ENSG00000131408	NR1H2	19[+]50329653-50382982	down	-17.5888	0.000134284
ENSG00000104960	PTOV1	19[+]49850735-49860744	down	-17.9952	1.31208e-22
ENSG00000147403	RPL10	X[+]154389955-154409168	down	-18.291	0.000115518
ENSG00000104529	EEF1D	8[-]143579697-143599541	down	-18.4462	0.00011436
ENSG00000156508	EEF1A1	6[-]73515750-73523797	down	-20.4121	2.69865e-15
