# Supplementary material for: Comprehensive circRNA-microRNA-mRNA network analysis revealed the novel regulatory mechanism of Trichosporon asahii infection
Source: Mil Med Res. 2021 Mar 9;8:19. doi: 10.1186/s40779-021-00311-w (PMC7941914; doi:10.1186/s40779-021-00311-w)
Supplement: Supplementary file 1 — Additional file 1: Table S1. Primers used to assess select circRNAs, mRNAs and miRNAs by RT-qPCR. Table S2. Differentially expressed circRNAs. Table S3. Differentially expressed mRNAs. Table S4. Differentially expressed miRNAs. Table S5. The circRNA-miRNA-mRNA regulatory network. [file 40779_2021_311_MOESM1_ESM.zip › Additional file 1-Table S4.xlsx]

## Sheet: pvalue0.05FC2_edgeR_infection12
Table S4: Differentially expressed miRNAs
id	log2FoldChange	log2CPM	pvalue	regulated
hsa-miR-409-3p	13.0466	8.05998	0.0395617	up
hsa-miR-889-3p	11.3557	6.38464	0.0493311	up
hsa-miR-493-3p	11.1484	6.18065	0.0262025	up
hsa-miR-495-3p	10.7716	5.81131	0.017516	up
hsa-miR-125b-2-3p	10.7534	5.79351	0.0229364	up
hsa-miR-127-3p	10.4287	5.47723	0.0285665	up
hsa-miR-134-5p	10.3552	5.40586	0.0288293	up
hsa-miR-381-3p	10.3051	5.35727	0.0290241	up
hsa-miR-487b-3p	10.2614	5.31496	0.0291753	up
hsa-miR-494-3p	9.88726	7.71046	0.0178301	up
hsa-miR-323a-3p	9.25226	4.35074	0.032655	up
hsa-miR-10b-5p	8.36447	11.0831	0.00405047	up
hsa-miR-379-5p	8.1037	6.89261	0.0415538	up
hsa-miR-369-3p	7.91222	6.29278	0.028633	up
hsa-miR-615-3p	7.02015	7.26711	0.0150902	up
hsa-novel-247-mature	6.12414	1.68381	7.26713e-05	up
hsa-novel-242-mature	5.89769	1.5171	0.00094115	up
hsa-miR-99a-5p	5.6986	11.5496	0.00650549	up
hsa-miR-143-3p	5.55025	9.66477	0.012879	up
hsa-miR-125b-5p	5.19436	13.3174	0.00762023	up
hsa-miR-196a-5p	4.94021	7.02411	0.0179716	up
hsa-novel-25-star	4.48702	0.718559	0.0171594	up
hsa-novel-166-mature	4.20061	0.663383	0.042714	up
hsa-miR-4690-3p	4.15709	0.672987	0.0319014	up
hsa-miR-4792	4.09598	3.76225	0.0221499	up
hsa-miR-193b-3p	3.64477	5.92378	0.030092	up
hsa-novel-8-star	2.75798	4.31739	0.034132	up
hsa-miR-218-5p	2.68741	4.70225	0.0370063	up
hsa-miR-23b-3p	2.56688	10.0896	0.0430672	up
hsa-miR-4485-3p	2.29252	5.26599	0.000748622	up
hsa-novel-17-mature	1.69463	1.43998	0.0357913	up
hsa-miR-125a-5p	1.20943	12.7278	0.040332	up
hsa-miR-548h-5p	-1.39724	3.72561	0.0372339	down
hsa-miR-548u	-1.58544	2.61644	0.0115826	down
hsa-miR-98-5p	-1.66553	1.86872	0.0216739	down
hsa-novel-26-mature	-1.73154	1.43607	0.0419275	down
hsa-miR-6842-3p	-1.85093	2.02315	0.0184064	down
hsa-miR-5587-3p	-2.07644	1.12869	0.00815932	down
hsa-miR-133a-3p	-2.60007	3.16987	0.0184732	down
hsa-miR-505-3p	-2.69588	0.771214	0.0156303	down
hsa-novel-130-mature	-2.88027	0.898273	0.0390762	down
hsa-miR-1-3p	-3.59655	5.76783	0.00457578	down
hsa-miR-597-3p	-4.6451	0.807348	0.00781606	down
hsa-miR-133b	-4.77922	0.867193	0.0209672	down
hsa-novel-180-star	-4.80897	0.890777	0.00406764	down
hsa-novel-126-mature	-4.81042	0.893593	0.0045073	down
hsa-novel-205-mature	-5.3126	1.14302	0.00172216	down
