# Supplementary material for: Comprehensive circRNA-microRNA-mRNA network analysis revealed the novel regulatory mechanism of Trichosporon asahii infection
Source: Mil Med Res. 2021 Mar 9;8:19. doi: 10.1186/s40779-021-00311-w (PMC7941914; doi:10.1186/s40779-021-00311-w)
Supplement: Supplementary file 1 — Additional file 1: Table S1. Primers used to assess select circRNAs, mRNAs and miRNAs by RT-qPCR. Table S2. Differentially expressed circRNAs. Table S3. Differentially expressed mRNAs. Table S4. Differentially expressed miRNAs. Table S5. The circRNA-miRNA-mRNA regulatory network. [file 40779_2021_311_MOESM1_ESM.zip › Additional file 1-Table S5.xlsx]

## Sheet: Sheet1
Table S5: The circRNA-miRNA-mRNA regulatory network
miRNA	target
hsa-miR-4690-3p	SDS
hsa-miR-4690-3p	PRDX2
hsa-miR-4690-3p	SBNO2
hsa-miR-4690-3p	CSPG4
hsa-miR-4690-3p	PDXK
hsa-miR-4690-3p	TYMP
hsa-miR-4690-3p	hsa_circ_0000906
hsa-miR-4485-3p	CSK
hsa-miR-4485-3p	PSMA4
hsa-miR-4485-3p	SDS
hsa-miR-4485-3p	GALNT9
hsa-miR-4485-3p	GDF15
hsa-miR-4485-3p	KCNF1
hsa-miR-4485-3p	EIF2S1
hsa-miR-4485-3p	CTSG
hsa-miR-4485-3p	ELANE
hsa-miR-4485-3p	LGALS9
hsa-miR-4485-3p	ITGB2
hsa-miR-4485-3p	TM4SF19
hsa-miR-4485-3p	GAS6
hsa-miR-4485-3p	SHC2
hsa-miR-4485-3p	EGR1
hsa-miR-4485-3p	PARVG
hsa-miR-4485-3p	ARC
hsa-miR-4485-3p	7:131375424|131429145
hsa-miR-548u	TMEM167A
hsa-miR-548u	AP3S2
hsa-miR-548u	IQGAP1
hsa-miR-548u	CCL2
hsa-miR-548u	AGPAT4
hsa-miR-548u	CLTA
hsa-miR-548u	ENC1
hsa-miR-548u	NT5C1A
hsa-miR-548u	MYO6
hsa-miR-548u	CD22
hsa-miR-548u	hsa_circ_0005328
hsa-miR-505-3p	PTPN11
hsa-miR-505-3p	CBX5
hsa-miR-505-3p	FNIP2
hsa-miR-505-3p	NUCKS1
hsa-miR-505-3p	USP9X
hsa-miR-505-3p	CACNA1E
hsa-miR-505-3p	KCMF1
hsa-miR-505-3p	hsa_circ_0065336
hsa-miR-5587-3p	HIST1H3A
hsa-miR-5587-3p	CDCA5
hsa-miR-5587-3p	MYO9B
hsa-miR-5587-3p	CBX5
hsa-miR-5587-3p	HMOX1
hsa-miR-5587-3p	FEN1
hsa-miR-5587-3p	hsa_circ_0000876
